# Supplementary material for: Analysis of 2023 World Health Organization cancer Essential Medicines List and concordance with resource-stratified guidelines
Source: J Natl Cancer Inst. 2025 May 23;117(10):2010–20. doi: 10.1093/jnci/djaf100 (PMC12505124; doi:10.1093/jnci/djaf100)
Supplement: djaf100_Supplementary_Data [file djaf100_supplementary_data.zip]

Archive with 1 entries (1 files):
- EML supplementals PDF.pdf
